# Supplementary material for: Characterization of Divergent Grapevine Badnavirus 1 Isolates Found on Different Fig Species (Ficus spp.)
Source: Plants (Basel). 2022 Sep 27;11(19):2532. doi: 10.3390/plants11192532 (PMC9573714; doi:10.3390/plants11192532)
Supplement: Supplementary file 1 [file plants-11-02532-s001.zip]

Archive with 3 entries (3 files):
- Supplemenraty Dataset S1.pdf
- Supplementary Figure S1.pdf
- Supplementary Table S1.pdf
